# Supplementary material for: Distinct components of mRNA vaccines cooperate to instruct efficient germinal center responses
Source: Cell. Author manuscript; Available in PMC 2026 Feb 6. (PMC12878702; doi:10.1016/j.cell.2025.11.023)
Supplement: 8 — Supplementary Table 1. Flow cytometry and microscopy panels, related to Figures 1–7 [file NIHMS2129750-supplement-8.xlsx]

## Sheet: Tfh cells
	Panel for Tfh cells, related to Figures 1, S1, 2, S2, 3, S3, 5, S6, and 7
	Stain	Conjugation	Clone	Vendor	Catalogue #	Dilution
	CXCR5	Biotin	SPRCL5	eBioscience	13-7185-82	1:50
	Streptavidin	BV421	-	BioLegend	405225	1:500
	B220	BV650	RA3-6B2	BioLegend	103241	1:400
	CD4	PerCP-Cy5.5	RM4-5	BioLegend	100540	1:200
	CD44	BV605	IM7	BioLegend	103047	1:400
	CD62L	BUV395	MEL-14	BD Bioscience	740218	1:400
	PD-1	PE	RMP1-30	BioLegend	109104	1:200
	Bcl6	AF647	K112-91	BD Bioscience	624024	1:200
	Live/Dead	eFluor 780	-	eBioscience	65-0865-14	1:2,000
	I-Ab Influenza HA RSWSYIVETPNSENGIC Tetramer	PE	-	NIH	-	1:100

## Sheet: GC B cells
	Panel for GC B cells, related to Figures 1, S1, 2, S2, 3, 5, S6, and 7
	Stain	Conjugation	Clone	Vendor	Catalogue #	Dilution
	CD138	Biotin	281-2	BD Biosciences	553713	1:500
	Streptavidin	BV650	-	BioLegend	405232	1:200
	CD3e	BUV395	145-2c11	BD Biosciences	563565	1:100
	CD19	BV605	6D5	BioLegend	115540	1:800
	GL7	PerCP-Cy5.5	GL7	BioLegend	144610	1:400
	FAS	BV510	Jo2	BD Biosciences	563646	1:800
	IgD	PE-Cy7	11-26c.2a	BioLegend	405720	1:400
	Live/Dead	eFluor 780	-	eBioscience	65-0865-14	1:2,000
	HA- or Spike- protein (probe)	Biotin + Streptavidin BV421 (Biolegend)	-	HA: in house. Spike protein: GenScript/R&D Systems	Spike protein: Z03481/10549-CV	1:100-1:150
	HA- or Spike- protein (probe)	Biotin + StreptaviZombi488 (Biolegend)	-	HA: in house. Spike protein: GenScript/R&D Systems	Spike protein: Z03481/10549-CV	1:100-1:150

## Sheet: DC Costimulatory Molecules
	Panel for costimulatory molecules in DCs, related to Figures 1 and S1
	Stain	Conjugation	Clone	Vendor	Catalogue #	Dilution
	MHCII	BUV805	M5/114.15.2	BD Bioscience	748844	1:1,000
	CD86	BV421	GL-1	BioLegend	105032	1:200
	TCRb	BV510	H57-597	BioLegend	109234	1:100
	CD24	BV605	M1/69	BioLegend	101827	1:400
	CD80	BV650	16-10A1	BioLegend	104732	1:400
	CD103	BV785	20000000	BioLegend	121439	1:50
	CD11b	FITC	M1/70	BioLegend	101205	1:800
	CD40	PE	2025-03-23	BioLegend	124609	1:200
	CD19	PE-Cy5	6D5	BioLegend	115510	1:800
	CD11c	PE-Cy7	N418	BioLegend	117318	1:50
	CD326	AF700	G8.8	BioLegend	118240	1:100
	Live/Dead	eFluor 780	-	eBioscience	65-0865-14	1:2,000

## Sheet: DC Subsets-Cxcr5
	Panel for DC subsets, related to Figures 6 and S6
	Stain	Conjugation	Clone	Vendor	Catalog #	Dilution
	CXCR5	Biotin	SPRCL5	eBioscience	13-7185-82	1:50
	Streptavidin	BUV661	-	BD Bioscience	612979	1:200
	MHCII	BUV805	M5/114.15.2	BD Bioscience	748844	1:1,000
	CD11b	BV421	M1/70	BioLegend	101236	1:800
	TCRb	BV510	H57-597	BioLegend	109234	1:100
	PDCA1	BV605	927	BioLegend	127025	1:100
	Ly6G	BV650	1A8	BioLegend	127641	1:200
	CD103	BV785	20000000	BioLegend	121439	1:50
	Ly6C	PerCP-Cy5.5	HK1.4	Invitrogen	45-5932-82	1:200
	CD19	PE-Cy5	6D5	BioLegend	115510	1:800
	CD11c	PE-Cy7	N418	BioLegend	117318	1:50
	SiglecF	APC	S17007L	BioLegend	155508	1:200
	CD326	AF700	G8.8	BioLegend	118240	1:100
	Live/Dead	eFluor 780	-	eBioscience	65-0865-14	1:2,000

## Sheet: DCs-CD25
	Panel for CD25 in DCs, related to Figures 5 and S5
	Stain	Conjugation	Clone	Vendor	Catalogue #	Dilution
	CD25	BUV395	PC61	BD Bioscience	564022	1:400
	MHCII	BUV805	M5/114.15.2	BD Bioscience	748844	1:1,000
	CD11b	BV421	M1/70	BioLegend	101236	1:800
	TCRb	BV510	H57-597	BioLegend	109234	1:100
	CD24	BV605	M1/69	BioLegend	101827	1:400
	CD80	BV650	16-10A1	BioLegend	104732	1:400
	PD-L1	BV711	10F.9G2	BioLegend	124319	1:800
	CD103	BV785	20000000	BioLegend	121439	1:50
	CD8a	PerCP-Cy5.5	53-6.7	BioLegend	100734	1:200
	CD19	PE-Cy5	6D5	BioLegend	115510	1:800
	CD11c	PE-Cy7	N418	BioLegend	117318	1:50
	CD200	AF647	OX-90	BioLegend	123816	1:400
	CD326	AF700	G8.8	BioLegend	118240	1:100
	Live/Dead	eFluor 780	-	eBioscience	65-0865-14	1:2,000

## Sheet: Human PBMCs
	Panel for human PBMCs, related to Figures 6 and S6
	Stain	Conjugation	Clone	Vendor	Catalog #	Dilution
	CD80 (B7-1)	BUV 395	2D10.4	BD Bioscience	751728	1:200
	CD4	BUV 563	SK3	BD Bioscience	612912	1:200
	CD11c	BUV 661	B-LY6	BD Bioscience	612967	1:100
	CD141 (BDCA3)	BUV 737	1A4	BD Bioscience	741867	1:50
	L/D	Zombie Aqua	N/A	Biolegend	423101	1:200
	CD20	BV 605	L27	BD Bioscience	740333	1:100
	CD11b	BV 650	ICRF44	Biolegend	301336	1:100
	HLA-DR	BV 711	G46-6 (aka L243)	BD Bioscience	563696	1:100
	CD303 (BDCA2/CLEC4C)	BV 785	201A	Biolegend	354221	1:50
	CD16	PerCP-Cy5.5	3G8	Biolegend	302027	1:50
	CD8a	PE-Cy5	RPA-T8	Biolegend	301009	1:100
	CD1c (BDCA1)	PE-Cy7	L161	Biolegend	331515	1:200
	CD19	APC	HIB19	BD Bioscience	555415	1:100
	CD3	AF700	SP34-2	BD Bioscience	561805	1:100
	CD14	APCe780	61D3	Invitrogen	47-0149-42	1:400

## Sheet: MBC
	Panel for MBC, related to Figures 3 and S3
	Stain	Conjugation	Clone	Vendor	Catalogue #	Dilution
	IgG2b	BUV563	R12-3	BD Biosciences	749138	1:200
	IgE	BUV805	R35-72	BD Biosciences	749151	1:200
	HA protein (probe)	BV421	-	In House	-	1:100 -1:150
	FAS	BV510	Jo2	BD Biosciences	563646	1:800
	CD19	BV605	6D5	BioLegend	115540	1:800
	IgD	BV650	11-26c.2a	BioLegend	405721	1:400
	IgM	BB700	II/41	BD Biosciences	746099	1:200
	HA protein (probe)	AF488	-	In House	-	1:100 - 1:150
	IgG1	PE	M1 14D12	Thermo-Scientific	12-4015-82	1:200
	CD27	PE-Dazzle	LG.3A10	BioLegend	124228	1:200
	CD38	PE-Cy7	90	BioLegend	102717	1:400
	IgG2c	AF647	Polyclonal	SouthernBiotech	1079-31	1:200
	B220	AF700	RA3-6B2	Biolegend	103232	1:400
	TCRb	APC_Fire	H57-597	Biolegend	109246	1:400
	TER-119	APC_Fire	TER-119	Biolegend	116250	1:400
	Live/Dead	eFluor 780	-	eBioscience	65-0865-14	1:2,000

## Sheet: DC Ag Presentation
	Panel for Antigen presentation by DCs, related to Figures 1, S1, and S4
	Stain	Conjugation	Clone	Vendor	Catalogue #	Dilution
	YAe	Biotin	eBioY-Ae	Thermo-Scientific	13-5741-82	1:50
	MHCII	BUV805	M5/114.15.2	BD Bioscience	748844	1:1,000
	CD11b	BV421	M1/70	BioLegend	101236	1:800
	TCRb	BV510	H57-597	BioLegend	109234	1:100
	PDCA1	BV605	927	BioLegend	127025	1:100
	Ly6G	BV650	1A8	BioLegend	127641	1:200
	CD103	BV785	20000000	BioLegend	121439	1:50
	Ly6C	PerCP-Cy5.5	HK1.4	Invitrogen	45-5932-82	1:200
	SiglecF	PE	S17007L	BioLegend	155506	1:400
	CD19	PE-Cy5	6D5	BioLegend	115510	1:800
	CD11c	PE-Cy7	N418	BioLegend	117318	1:50
	Streptavidin	AF647	-	BioLegend	405237	1:200
	CD326	AF700	G8.8	BioLegend	118240	1:100
	Live/Dead	eFluor 780	-	eBioscience	65-0865-14	1:2,000

## Sheet: ICS
	Panel for intracellular cytokines and sorting, related to Figures 3 and S3
	Stain	Conjugation	Clone	Vendor	Catalogue #	Dilution
	CXCR5	BV421	L138D7	BioLegend	145512	1:50
	CD19	BV605	6D5	BioLegend	115540	1:100
	IFNg	BV650	XMG1.2	BioLegend	505832	1:100
	CD4	PerCP-Cy5.5	RM4-5	BioLegend	100540	1:200
	CD44	FITC	IM7	BioLegend	103006	1:200
	CD62L	BUV395	MEL-14	BD Bioscience	740218	1:400
	PD-1	PE-Cy7	EH12.2H7	BioLegend	329918	1:200
	IL-4	AF647	11B11	Biolegend	504110	1:100
	IL-17A	AF700	TC11-18H10.1	Biolegend	506914	1:100
	Live/Dead	eFluor 780	-	eBioscience	65-0865-14	1:2,000
	CD44	BV605	IM7	Biolegend	103047	1:400
	CXCR5	Biotin	SPRCL5	eBioscience	13-7185-82	1:50
	B220	AF700	RA3-6B2	Biolegend	103232	1:400
	IL-21R human IgG Fc chimera	-	-	R&D Systems	596-MR	1:20
	Anti-human IgG Fc	PE	Polyclonal	Invitrogen	12-4998-82	1:50
	Streptavidin	BV785	-	Biolegend	405249	1:500

## Sheet: LIPSTIC
	Panel for LIPSTIC experiments, related to Figures 4 and S4
	Stain	Conjugation	Clone	Vendor	Catalogue #
	MHCII	BV421	M5/114.15.2	BioLegend	107632
	CD11c	APC	N418	BioLegend	117310
	CD11b	BV711	M1/70	BioLegend	101242
	Anti-Biotin	PE	Bio3-18E7	Miltenyi Biotec	130-090-756
	Anti-CD3e	BV785	145-2C11	BioLegend	100355
	B220	BV785	RA3-6B2	BioLegend	103245
	NK1.1	BV785	PK136	BioLegend	108749

[truncated: 2 more sheets: Microscopy, Table S12]
